# Supplementary material for: Clinical and genetic studies for a cohort of patients with congenital stationary night blindness
Source: Orphanet J Rare Dis. 2024 Mar 6;19:101. doi: 10.1186/s13023-024-03091-3 (PMC10918914; doi:10.1186/s13023-024-03091-3)
Supplement: Supplementary file 1 — Supplementary Material 1: Links of fastq data [file 13023_2024_3091_MOESM1_ESM.txt]

project_id	experiment_id	sample_id	run_id	data_id	security	fileName	url	MD5
OEP004848	OEX026398	OES341462	OER449153	OED883951	Public	042918_sanger_11.rar	https://www.biosino.org/download/node/data/public/OED883951	null
OEP004848	OEX026398	OES341462	OER449153	OED883952	Public	045168_sanger_20.rar	https://www.biosino.org/download/node/data/public/OED883952	null
OEP004848	OEX026398	OES341462	OER449153	OED883953	Public	045168_sanger_21.rar	https://www.biosino.org/download/node/data/public/OED883953	null
OEP004848	OEX026398	OES341462	OER449153	OED883954	Public	046780_sanger_32.rar	https://www.biosino.org/download/node/data/public/OED883954	null
OEP004848	OEX026398	OES341462	OER449153	OED883955	Public	058809_sanger_10.rar	https://www.biosino.org/download/node/data/public/OED883955	null
OEP004848	OEX026398	OES341462	OER449153	OED883956	Public	other_total_sanger.zip	https://www.biosino.org/download/node/data/public/OED883956	null
OEP004848	OEX026398	OES341462	OER449153	OED883957	Public	ZhangYuxiang_fam_sanger.rar	https://www.biosino.org/download/node/data/public/OED883957	null
